# Supplementary material for: Triazole-Functionalized Mesoporous Materials Based on Poly(styrene-block-lactic acid): A Morphology Study of Thin Films
Source: Polymers (Basel). 2022 May 31;14(11):2231. doi: 10.3390/polym14112231 (PMC9182962; doi:10.3390/polym14112231)
Supplement: Supplementary file 1 [file polymers-14-02231-s001.zip]

Archive with 1 entries (1 files):
- polymers-1727336-supplementary.pdf
